# Supplementary material for: Extreme-Phenotype Genome-Wide Association Analysis for Growth Traits in Spotted Sea Bass (Lateolabrax maculatus) Using Whole-Genome Resequencing
Source: Animals (Basel). 2024 Oct 17;14(20):2995. doi: 10.3390/ani14202995 (PMC11503831; doi:10.3390/ani14202995)
Supplement: Supplementary file 1 [file animals-14-02995-s001.zip]

Archive with 9 entries (9 files):
- Table S3.xlsx
- Figure S1.tif
- Figure S2.tif
- Figure S3.tif
- Figure S4.tif
- Figure S5.tif
- Figure S6.tif
- Table S1.xlsx
- Table S2.xlsx
