# Supplementary material for: Extreme-Phenotype Genome-Wide Association Analysis for Growth Traits in Spotted Sea Bass (Lateolabrax maculatus) Using Whole-Genome Resequencing
Source: Animals (Basel). 2024 Oct 17;14(20):2995. doi: 10.3390/ani14202995 (PMC11503831; doi:10.3390/ani14202995)
Supplement: Supplementary file 1 [file animals-14-02995-s001.zip › Table S3.xlsx]

## Sheet: Sheet1
Table S3: Statistics of the alignment results after mapping the clean reads to the reference genome of Lateolabrax maculatus.
Sample	Clean_reads_number	Align_reads_number	Align_rate	Insert_size_average	Average_depth(X)	Coverage(%)	Coverage_5X(%)	Coverage_10X(%)
1	56808244	55540538	97.77	346	13.48	98.25	95.49	76.01
2	50844038	50012126	98.36	346	12.19	98.23	94.37	68.16
3	51872140	51194513	98.69	332	12.46	98.21	94.67	70.37
4	60906116	60201402	98.84	319	14.6	98.33	96.12	81.7
5	61430052	60861815	99.07	359	14.85	98.3	96.17	83
6	53862084	53377952	99.1	339	13	98.25	95.06	74.21
7	79205302	78443629	99.04	338	19.08	98.4	97.28	92.6
8	62184640	61212214	98.44	358	14.92	98.29	96.24	83.31
9	12366718	12225969	98.86	346	3	90.26	18.47	0.56
10	14089332	13935606	98.91	341	3.42	92.31	24.99	0.99
11	14377578	14207049	98.81	357	3.5	92.76	26.2	1
12	13185952	13057861	99.03	360	3.22	91.74	21.64	0.67
13	14666638	14505251	98.9	352	3.56	92.99	27.13	1.06
14	12309718	12173472	98.89	360	3	90.5	18.37	0.53
15	14358212	14208426	98.96	354	3.51	92.96	26.21	0.94
16	14141200	13996467	98.98	363	3.45	92.72	25.37	0.93
17	12331714	12186013	98.82	373	3	90.67	18.14	0.5
18	14072760	13941703	99.07	358	3.43	92.57	25.08	0.89
19	14885088	14719788	98.89	346	3.62	93.09	28.04	1.24
20	13857278	13722086	99.02	354	3.38	92.35	24.24	0.82
21	13733608	13587013	98.93	331	3.33	91.93	23.67	0.86
22	14790656	14638968	98.97	351	3.6	93.13	27.9	1.19
23	14873616	14737522	99.08	362	3.63	93.35	28.39	1.09
24	13246362	13110250	98.97	348	3.22	91.52	21.88	0.71
25	12090128	11943124	98.78	368	2.95	90.38	17.45	0.47
26	13809634	13665631	98.96	364	3.38	92.51	24.23	0.83
27	14090116	13945193	98.97	362	3.44	92.69	25.35	0.9
28	13289686	13171495	99.11	364	3.25	91.94	22.36	0.71
29	14016160	13869022	98.95	380	3.42	92.68	24.93	0.84
30	12763082	12631123	98.97	368	3.12	91.35	20.08	0.59
31	14732622	14584254	98.99	370	3.59	93.14	27.62	1.09
32	14169736	14004572	98.83	352	3.44	92.58	25.12	0.94
33	12696686	12576851	99.06	352	3.1	90.85	19.91	0.66
34	14943416	14792547	98.99	358	3.64	93.18	28.5	1.26
35	14554784	14413115	99.03	370	3.56	93.17	27.14	0.99
36	14343960	14217193	99.12	374	3.52	93.11	26.5	0.91
37	14563252	14425849	99.06	362	3.56	93.15	27.12	1.05
38	12554766	12433263	99.03	379	3.07	91.17	19.28	0.56
39	14332642	14188863	99	356	3.5	92.94	26.05	0.92
40	13470770	13349025	99.1	363	3.3	91.96	23.03	0.82
41	12358910	12228353	98.94	382	3.01	90.85	18.32	0.49
42	14323004	14175433	98.97	380	3.5	93.05	26.2	0.89
43	15444690	15284717	98.96	356	3.77	93.9	30.77	1.28
44	13457314	13274792	98.64	348	3.26	91.48	22.39	0.85
45	14301896	14165617	99.05	359	3.49	92.73	26.04	0.95
46	15012798	14869396	99.04	359	3.66	93.35	29.02	1.22
47	12525244	12388723	98.91	359	3.04	90.64	19.04	0.57
48	11827654	11701137	98.93	371	2.89	90.03	16.67	0.45
49	14518764	14372055	98.99	372	3.54	93.07	26.68	0.96
50	14149476	13943120	98.54	373	3.44	92.72	24.94	0.89
51	13548406	13397971	98.89	378	3.31	92.34	22.95	0.71
52	13112530	12969779	98.91	368	3.2	91.58	21.31	0.68
53	11736186	11620998	99.02	389	2.87	89.84	16.28	0.46
54	14340380	14199050	99.01	375	3.51	93.01	26.36	0.95
55	13968706	13827225	98.99	374	3.41	92.59	24.68	0.84
56	14030296	13890390	99	369	3.43	92.78	25.17	0.83
57	14176912	14011283	98.83	355	3.44	92.58	25.31	0.91
58	14498420	14349183	98.97	363	3.53	92.96	26.73	1
59	14654306	14505009	98.98	358	3.58	93.34	27.53	1
60	14166906	13998283	98.81	341	3.44	92.39	25.34	0.97
61	14370382	14180049	98.68	371	3.5	93.14	26.09	0.91
62	14448602	14298136	98.96	370	3.52	93.02	26.57	1
63	12393940	12281947	99.1	365	3.04	91.06	18.76	0.52
64	13176500	13032400	98.91	367	3.21	91.61	21.55	0.69
65	14274670	14118889	98.91	360	3.47	92.69	25.67	0.97
66	12104070	11980256	98.98	371	2.96	90.41	17.57	0.51
67	13258962	13135715	99.07	372	3.24	91.86	21.88	0.68
68	12491088	12319799	98.63	352	3.03	90.41	18.85	0.67
69	13604878	13475095	99.05	346	3.31	91.77	23.3	0.85
70	14494008	14319365	98.8	356	3.52	92.67	26.41	1.11
71	14073520	13935479	99.02	353	3.43	92.53	25.17	0.92
72	13987124	13862618	99.11	371	3.42	92.69	24.82	0.83
73	14448368	14300832	98.98	375	3.53	93.18	26.71	0.92
74	13701772	13574917	99.07	370	3.35	92.5	23.82	0.77
75	14082500	13939224	98.98	359	3.44	92.76	25.16	0.87
76	13487758	13336166	98.88	378	3.29	92.02	22.79	0.78
77	15710882	15539389	98.91	381	3.83	94.11	31.59	1.35
78	12219582	12104038	99.05	371	2.99	90.53	18.13	0.51
79	16098268	15918097	98.88	367	3.93	94.25	33.35	1.71
80	17173144	17021767	99.12	358	4.21	95.05	38.21	2.04
81	19533492	19306037	98.84	351	4.74	95.81	46.35	3.8
82	19235462	19055569	99.06	365	4.69	95.76	45.81	3.48
83	16866090	16663815	98.8	361	4.09	94.62	36.03	1.92
84	19253640	19034378	98.86	357	4.69	95.86	45.71	3.5
85	19223846	19009787	98.89	364	4.68	95.81	45.63	3.37
86	18427592	18262821	99.11	374	4.51	95.58	43.1	2.75
87	13088986	12974959	99.13	364	3.21	91.85	21.6	0.63
88	13569142	13443211	99.07	377	3.32	92.33	23.25	0.71
89	14297462	14150252	98.97	363	3.47	92.51	25.79	1.04
90	12943690	12786488	98.79	360	3.15	91.37	20.52	0.64
91	14106464	13943285	98.84	360	3.42	92.43	24.97	0.92
92	13351574	13220426	99.02	373	3.26	91.92	22.35	0.71
93	14334876	14154863	98.74	343	3.48	92.65	25.9	0.97
94	14582938	14419409	98.88	362	3.55	93.04	26.91	1.02
95	12159422	11980842	98.53	352	2.93	89.73	17.51	0.56
96	16465682	16282341	98.89	369	4	94.5	34.41	1.63
97	14085420	13927056	98.88	366	3.42	92.41	25.03	0.93
98	13893000	13724220	98.79	364	3.37	92.23	24.18	0.93
99	19048846	18846749	98.94	371	4.65	95.9	45.49	3.21
100	14492782	14339742	98.94	363	3.53	93	26.62	1.02
101	13346406	13135673	98.42	380	3.24	91.64	22.03	0.76
102	17865278	17579902	98.4	353	4.31	95.08	39.29	2.6
103	24699030	24221386	98.07	342	5.91	97.18	62.49	9.53
104	22288274	22018440	98.79	351	5.4	96.65	55.47	6.89
105	21376920	21143029	98.91	352	5.19	96.48	53.03	5.6
106	24215106	23895637	98.68	348	5.86	97.08	61.52	9.29
107	23634340	23361068	98.84	357	5.75	97.04	60.76	8.35
108	21629664	21369147	98.8	352	5.25	96.63	53.53	6.02
109	21156154	20935982	98.96	345	5.14	96.37	51.78	5.82
110	23653974	23383318	98.86	358	5.75	96.94	59.8	8.98
111	23524222	23262921	98.89	357	5.72	96.99	59.49	8.65
112	20353586	20147574	98.99	344	4.94	96	48.7	5
113	24573944	24305573	98.91	343	5.95	97.09	62.22	10.38
114	21372004	21174020	99.07	345	5.19	96.41	52.8	5.76
115	22208126	21983230	98.99	360	5.4	96.73	56.05	6.38
116	22964664	22720219	98.94	339	5.56	96.73	56.99	8.03
117	21378308	21147236	98.92	344	5.17	96.34	51.64	6.15
118	18623012	18423776	98.93	351	4.52	95.57	42.74	3.12
119	22148868	21875006	98.76	360	5.37	96.72	55.05	6.6
120	26637146	26228453	98.47	335	6.4	97.46	67.04	13.41
121	22748070	22468754	98.77	338	5.5	96.84	56.47	7.5
122	21819596	21576398	98.89	362	5.3	96.59	54.04	6.22
123	27260446	26910237	98.72	345	6.58	97.55	69.3	14.39
124	26051414	25784037	98.97	346	6.32	97.3	66.6	12.75
125	22526032	22299080	98.99	352	5.48	96.76	56.83	7.09
126	24464010	24216902	98.99	342	5.94	97.06	61.86	10.18
127	27626962	27351112	99	347	6.7	97.46	70.57	15.87
128	28288660	28039361	99.12	342	6.88	97.58	73.53	16.61
129	21572274	21348014	98.96	341	5.23	96.51	53.35	5.91
130	24386834	24092725	98.79	334	5.9	97.08	61.12	10.08
131	22723824	22446625	98.78	351	5.5	96.74	56.7	7.58
132	25608004	25358956	99.03	351	6.23	97.34	66.16	11.83
133	24854484	24580124	98.9	349	6.04	97.14	63.14	10.77
134	26744064	26453390	98.91	347	6.49	97.42	68.48	14.14
135	29973664	29677460	99.01	346	7.29	97.73	76.41	20.71
136	21738060	21516370	98.98	357	5.3	96.62	54.49	6.12
137	23705906	23406303	98.74	363	5.75	97.02	60.07	8.77
138	22084290	21854621	98.96	350	5.36	96.54	54.5	7.27
139	27440070	27175503	99.04	340	6.64	97.44	69.82	15.11
140	25863912	25567909	98.86	350	6.26	97.38	66.62	11.71
141	21457418	21247549	99.02	354	5.21	96.51	52.74	5.85
142	21721214	21475360	98.87	352	5.26	96.61	53.35	6.34
143	25201800	24927196	98.91	363	6.12	97.28	64.77	11.14
144	25222564	24917626	98.79	356	6.12	97.27	65.24	10.61
145	27061812	26751370	98.85	368	6.57	97.53	70.06	14.01
146	19199810	19016153	99.04	371	4.69	95.83	45.08	3.92
147	19954680	19774176	99.1	340	4.84	95.98	47.45	4.24
148	15709172	15544869	98.95	356	3.83	93.94	31.41	1.49
149	20293058	20076571	98.93	358	4.95	96.27	49.55	4.43
150	8377982	8257120	98.56	348	2.03	81.18	6.56	0.21
151	21916756	21692032	98.97	355	5.32	96.64	54.81	6.25
152	26256866	25976511	98.93	326	6.35	97.35	66.42	13.21
153	20975116	20767204	99.01	349	5.1	96.36	51.38	5.37
154	20587424	20356650	98.88	349	5	96.27	49.93	5.02
155	22011650	21799589	99.04	361	5.36	96.73	55.53	6.26
156	21414736	21204097	99.02	351	5.21	96.44	52.55	6.17
157	22436044	22218521	99.03	356	5.47	96.8	57.02	7.11
158	23982344	23734765	98.97	368	5.84	97.07	61.67	9.27
159	26792546	26505792	98.93	341	6.5	97.48	68.79	13.83
160	23547466	23305459	98.97	347	5.72	96.89	59.06	9.19
161	23072204	22818164	98.9	357	5.61	96.84	58.02	8.2
162	23081462	22843175	98.97	340	5.6	96.82	58.27	7.82
163	23665118	23394716	98.86	349	5.73	96.99	60.11	8.55
164	23829984	23596103	99.02	338	5.77	96.95	60.01	9.1
165	24137708	23906303	99.04	345	5.87	97.14	62.12	9.25
166	22173758	21959223	99.03	343	5.4	96.66	55.43	6.95
167	25714440	25436152	98.92	350	6.24	97.34	66.11	11.96
168	19604748	19401547	98.96	347	4.77	95.92	46.12	4.2
169	20534356	20338232	99.04	356	5.01	96.23	50.03	5.03
170	21859500	21616399	98.89	358	5.31	96.67	54.55	6.17
171	24911840	24653193	98.96	353	6.07	97.2	64.26	10.67
172	21828662	21393501	98.01	356	5.24	96.47	52.93	6.28
173	19325438	19102061	98.84	335	4.69	95.72	45.03	3.97
174	19829118	19627921	98.99	338	4.81	95.92	46.93	4.23
175	25021528	24773309	99.01	355	6.09	97.24	65.26	10.69
176	19721650	19509064	98.92	339	4.77	95.9	46.11	4.32
177	20828416	20621402	99.01	349	5.06	96.39	50.7	5.12
178	21385992	21153224	98.91	342	5.19	96.49	52.45	5.82
179	17616336	17444723	99.03	356	4.29	95.03	38.69	2.57
180	23012780	22768415	98.94	341	5.58	96.76	56.95	8.5
181	25518866	25264221	99	342	6.21	97.3	65.76	11.64
182	26002830	25783072	99.15	342	6.34	97.35	67.95	12.63
183	26869054	26615073	99.05	349	6.55	97.49	70.46	13.99
184	21688330	21423540	98.78	355	5.26	96.58	53.37	6.37
185	21788616	21571265	99	351	5.29	96.56	53.78	6.29
186	25542584	25282779	98.98	332	6.2	97.21	65.75	11.58
187	27090378	26812622	98.97	346	6.57	97.48	69.73	14.43
188	28528888	28254660	99.04	329	6.92	97.56	72.37	17.66
189	27991792	27764778	99.19	354	6.82	97.57	72.52	16.28
190	24543618	23807229	97	335	5.78	96.97	60.06	9.11
191	23261108	23037337	99.04	365	5.66	96.93	58.93	8.22
192	26769878	26501469	99	364	6.51	97.46	69.89	13.66
193	62022666	61418596	99.03	323	14.89	98.4	96.33	82.47
194	55004868	54426560	98.95	341	13.23	98.3	95.06	73.18
195	57034796	56443608	98.96	308	13.63	98.38	95.44	75.58
196	57515628	56774921	98.71	332	13.8	98.36	95.65	77.14
197	68505450	67657628	98.76	331	16.38	98.4	96.74	87.38
198	60533214	59990630	99.1	337	14.55	98.36	96.06	81.24
199	76206230	75449634	99.01	300	18.14	98.45	97.19	90.61
200	61914350	61191519	98.83	305	14.76	98.41	96.26	81.63
