# Supplementary material for: Extreme-Phenotype Genome-Wide Association Analysis for Growth Traits in Spotted Sea Bass (Lateolabrax maculatus) Using Whole-Genome Resequencing
Source: Animals (Basel). 2024 Oct 17;14(20):2995. doi: 10.3390/ani14202995 (PMC11503831; doi:10.3390/ani14202995)
Supplement: Supplementary file 1 [file animals-14-02995-s001.zip › Table S1.xlsx]

## Sheet: Sheet1
Table S1: Body length, Body weight and Carcass weight of the samples for GWAS
Sample	Body length (cm)	Body weight (g)	Carcass weight (g)
1	38.7	989	784
2	38.1	988	783
3	40.7	999	834
4	40.1	976	754
5	38.7	961	770
6	37.4	992	816
7	41.7	979	747
8	39.2	1003	810
9	37.5	812	656
10	38.4	986	824
11	38.3	979	823
12	40.1	1007	821
13	39.1	969	789
14	38.1	986	821
15	39.4	999	821
16	39.7	1008	826
17	38.1	961	792
18	39.5	990	810
19	36.9	930	764
20	40	989	841
21	36.1	975	747
22	41.5	996	835
23	37.7	978	807
24	39.5	976	829
25	39.1	990	838
26	39.3	1019	826
27	39.8	993	836
28	37.5	971	781
29	38.4	979	795
30	39	1002	788
31	39.4	999	837
32	38.9	951	782
33	38.9	1011	804
34	38.6	988	806
35	40	980	818
36	39.3	1003	814
37	37.3	1016	791
38	37.4	883	716
39	39.4	1006	826
40	39	999	832
41	39.8	1000	838
42	37.8	987	821
43	38.5	1009	804
44	39.9	999	826
45	37.9	992	779
46	37.8	994	788
47	39	1004	814
48	39.3	1016	820
49	38.7	1006	801
50	38.4	962	770
51	39.8	949	792
52	39	997	823
53	37.4	991	774
54	41.2	1000	869
55	38.3	1008	777
56	37.6	999	776
57	39.3	1003	825
58	38.9	1007	815
59	37.1	966	761
60	39.7	958	808
61	39	979	812
62	40	990	857
63	40.4	980	826
64	40.5	1010	853
65	37.5	929	753
66	38.3	1003	782
67	40.4	983	832
68	38.3	1007	785
69	38.7	983	816
70	40.5	988	820
71	38.4	960	819
72	41.2	995	831
73	38.7	997	821
74	38.7	1009	811
75	37.5	914	750
76	38.5	986	812
77	38.4	964	771
78	39	997	792
79	37.7	1005	807
80	38.8	1000	776
81	38.8	970	810
82	38.4	1004	827
83	38.5	1002	789
84	41.2	966	804
85	37.8	1001	829
86	37.9	975	787
87	37.9	994	826
88	39	992	795
89	39.3	980	810
90	39.4	1007	806
91	38.4	999	794
92	37.9	980	828
93	39.2	972	796
94	38.3	994	782
95	39	999	827
96	39	980	811
97	39.6	992	832
98	38.7	1009	789
99	39.8	1006	802
100	37.6	1007	815
101	44.9	1455	1180
102	45.3	1431	1208
103	44	1447	1143
104	43	1395	1118
105	43.1	1419	1167
106	43.3	1472	1199
107	45.6	1462	1179
108	42.7	1407	1116
109	45.6	1472	1196
110	44.7	1419	1155
111	43.9	1406	1122
112	44.1	1394	1132
113	44.8	1436	1170
114	45	1458	1200
115	44	1402	1109
116	44	1391	1108
117	45.3	1474	1229
118	45.5	1474	1186
119	45.4	1382	1100
120	45.4	1447	1128
121	42.5	1485	1170
122	45.8	1404	1131
123	45.4	1442	1207
124	46.4	1485	1190
125	48.4	1461	1212
126	42.5	1398	1099
127	43.5	1446	1207
128	44.5	1436	1146
129	44.6	1436	1158
130	45.2	1438	1135
131	44.2	1451	1156
132	43.8	1409	1125
133	43.4	1466	1189
134	43.8	1388	1112
135	43.9	1406	1170
136	42.3	1399	1141
137	43.4	1415	1124
138	45.8	1426	1141
139	44.5	1441	1201
140	44.7	1404	1166
141	45.8	1485	1166
142	45.8	1444	1165
143	44.5	1398	1141
144	44.4	1391	1160
145	45.7	1430	1181
146	45.8	1393	1108
147	45.7	1473	1208
148	44.2	1403	1132
149	43	1421	1183
150	44.8	1486	1188
151	45.3	1391	1144
152	45.7	1442	1146
153	44.2	1431	1168
154	44.3	1493	1200
155	43.9	1430	1159
156	45.5	1427	1171
157	45.1	1436	1183
158	44.9	1475	1215
159	44.2	1396	1151
160	44	1478	1145
161	44.7	1444	1181
162	44	1470	1221
163	45.8	1464	1201
164	45.9	1474	1196
165	44.5	1437	1141
166	45.8	1450	1175
167	43.7	1481	1200
168	43.6	1425	1158
169	45	1479	1195
170	44.6	1447	1180
171	44.2	1429	1140
172	44.5	1470	1192
173	44.2	1396	1157
174	45.2	1413	1180
175	44.9	1428	1170
176	44.7	1438	1193
177	46.2	1465	1223
178	46	1488	1200
179	42.8	1423	1149
180	43.3	1409	1128
181	47.8	1460	1232
182	43.4	1392	1155
183	44.7	1423	1084
184	44.3	1506	1217
185	44.6	1492	1227
186	45.4	1387	1160
187	44	1412	1149
188	44.7	1428	1170
189	44.5	1453	1205
190	45.2	1414	1185
191	45.5	1397	1143
192	44.5	1429	1179
193	44.6	1470	1158
194	46	1445	1208
195	44	1433	1184
196	44.9	1452	1150
197	44.9	1399	1177
198	44.6	1440	1155
199	44	1462	1217
200	44.2	1494	1213
