# Supplementary material for: Extreme-Phenotype Genome-Wide Association Analysis for Growth Traits in Spotted Sea Bass (Lateolabrax maculatus) Using Whole-Genome Resequencing
Source: Animals (Basel). 2024 Oct 17;14(20):2995. doi: 10.3390/ani14202995 (PMC11503831; doi:10.3390/ani14202995)
Supplement: Supplementary file 1 [file animals-14-02995-s001.zip › Table S2.xlsx]

## Sheet: Sheet1
Table S2: Quality of the whole-genome resequencing data of the Lateolabrax maculatus samples used for GWAS analysis
Sample	Raw Reads Number	Clean Reads Number	Raw Bases (bp)	Clean Bases (bp)	Effective Rate (%)	Q20 (%)	Q30 (%)
1	56808244	56808244	8521236600	8441216978	99.06	99.24	97.24
2	50844038	50844038	7626605700	7566086912	99.21	99.29	97.42
3	51872144	51872140	7780821600	7721631156	99.24	99.36	97.68
4	60906118	60906116	9135917700	9051792426	99.08	99.38	97.71
5	61430054	61430052	9214508100	9155049370	99.35	99.38	97.72
6	53862086	53862084	8079312900	8014984618	99.2	99.39	97.75
7	79205310	79205302	11880796500	11788898382	99.23	99.33	97.55
8	62184644	62184640	9327696600	9260661778	99.28	99.34	97.54
9	12366718	12366718	1855007700	1842009008	99.3	98.88	95.38
10	14092574	14089332	2113886100	2097760288	99.24	98.68	94.85
11	14380038	14377578	2157005700	2142419482	99.32	98.9	95.54
12	13185954	13185952	1977893100	1967813892	99.49	98.71	94.68
13	14666644	14666638	2199996600	2183829550	99.27	98.78	94.96
14	12313054	12309718	1846958100	1836674486	99.44	98.9	95.56
15	14360950	14358212	2154142500	2144597976	99.56	98.86	95.42
16	14141202	14141200	2121180300	2112969234	99.61	98.87	95.28
17	12331714	12331714	1849757100	1841146662	99.53	98.69	94.57
18	14074012	14072760	2111101800	2098035984	99.38	98.71	94.79
19	14885088	14885088	2232763200	2217675330	99.32	98.8	95.09
20	13858624	13857278	2078793600	2066372466	99.4	98.73	94.87
21	13733610	13733608	2060041500	2044341162	99.24	98.87	95.41
22	14793282	14790656	2218992300	2202730420	99.27	98.72	94.89
23	14876468	14873616	2231470200	2217686970	99.38	98.75	95.02
24	13249740	13246362	1987461000	1973008892	99.27	98.71	94.95
25	12090130	12090128	1813519500	1806237772	99.6	98.6	94.27
26	13809638	13809634	2071445700	2062615118	99.57	98.79	94.94
27	14092740	14090116	2113911000	2103354460	99.5	98.81	95.18
28	13293098	13289686	1993964700	1985767750	99.59	98.92	95.67
29	14019288	14016160	2102893200	2094460414	99.6	98.68	94.72
30	12763082	12763082	1914462300	1906295196	99.57	98.5	93.93
31	14735452	14732622	2210317800	2197170888	99.41	98.93	95.62
32	14171356	14169736	2125703400	2109145704	99.22	98.65	94.61
33	12696686	12696686	1904502900	1892730030	99.38	98.76	94.92
34	14946534	14943416	2241980100	2227928344	99.37	98.79	95.16
35	14557068	14554784	2183560200	2173305366	99.53	98.73	94.89
36	14346476	14343960	2151971400	2144899670	99.67	98.67	94.66
37	14565758	14563252	2184863700	2176850798	99.63	98.74	94.97
38	12554766	12554766	1883214900	1877658182	99.7	98.66	94.4
39	14334520	14332642	2150178000	2139530646	99.5	98.75	94.91
40	13473854	13470770	2021078100	2011411414	99.52	98.82	95.27
41	12358912	12358910	1853836800	1847503844	99.66	98.55	94.03
42	14324514	14323004	2148677100	2141696602	99.68	98.87	95.32
43	15444692	15444690	2316703800	2305741482	99.53	98.73	94.73
44	13457316	13457314	2018597400	2003156170	99.24	98.62	94.43
45	14305034	14301896	2145755100	2132275504	99.37	98.88	95.51
46	15015568	15012798	2252335200	2237277208	99.33	98.76	95.01
47	12525246	12525244	1878786900	1864489506	99.24	98.74	94.81
48	11831058	11827654	1774658700	1767054596	99.57	98.63	94.62
49	14521082	14518764	2178162300	2165257344	99.41	98.66	94.61
50	14150704	14149476	2122605600	2114396300	99.61	98.72	94.71
51	13551630	13548406	2032744500	2027042202	99.72	98.73	94.89
52	13115772	13112530	1967365800	1957285522	99.49	98.87	95.48
53	11739208	11736186	1760881200	1754331754	99.63	98.68	94.73
54	14342912	14340380	2151436800	2143278796	99.62	98.7	94.77
55	13971962	13968706	2095794300	2087600896	99.61	98.81	95.23
56	14032196	14030296	2104829400	2098528742	99.7	98.8	95.14
57	14178734	14176912	2126810100	2113121426	99.36	98.83	95.25
58	14501374	14498420	2175206100	2161182794	99.36	98.76	95.01
59	14656474	14654306	2198471100	2190935916	99.66	98.7	94.8
60	14168290	14166906	2125243500	2111547240	99.36	98.87	95.39
61	14372266	14370382	2155839900	2149133858	99.69	98.69	94.72
62	14450484	14448602	2167572600	2158347072	99.57	98.66	94.56
63	12393940	12393940	1859091000	1853674340	99.71	98.77	94.84
64	13179026	13176500	1976853900	1966818924	99.49	98.9	95.51
65	14276682	14274670	2141502300	2129170514	99.42	98.74	94.94
66	12104070	12104070	1815610500	1809479518	99.66	98.72	94.7
67	13261242	13258962	1989186300	1981557110	99.62	98.83	95.25
68	12491090	12491088	1873663500	1863844980	99.48	98.81	95.1
69	13608218	13604878	2041232700	2024790714	99.19	98.87	95.53
70	14496258	14494008	2174438700	2157769020	99.23	98.75	94.96
71	14076950	14073520	2111542500	2096411084	99.28	98.84	95.39
72	13988476	13987124	2098271400	2090253462	99.62	98.55	94.15
73	14450410	14448368	2167561500	2160387084	99.67	98.75	94.92
74	13703316	13701772	2055497400	2047915684	99.63	98.71	94.71
75	14084546	14082500	2112681900	2104211990	99.6	98.79	95.07
76	13490514	13487758	2023577100	2015383542	99.6	98.79	95.1
77	15713076	15710882	2356961400	2348226088	99.63	98.67	94.6
78	12219586	12219582	1832937900	1825738648	99.61	98.73	94.75
79	16100754	16098268	2415113100	2404352428	99.55	98.73	94.86
80	17177540	17173144	2576631000	2568780658	99.7	98.72	95
81	19539632	19533492	2930944800	2907765370	99.21	98.93	95.79
82	19241358	19235462	2886203700	2865581204	99.29	98.78	95.15
83	16869194	16866090	2530379100	2512517834	99.29	98.66	94.65
84	19259116	19253640	2888867400	2872224302	99.42	98.77	95.16
85	19230340	19223846	2884551000	2868990008	99.46	98.74	95.1
86	18432930	18427592	2764939500	2753462186	99.58	98.79	95.14
87	13091536	13088986	1963730400	1956598980	99.64	98.81	95.18
88	13571200	13569142	2035680000	2028004048	99.62	98.76	94.95
89	14299548	14297462	2144932200	2126231662	99.13	98.94	95.62
90	12943690	12943690	1941553500	1931908370	99.5	98.77	94.9
91	14109300	14106464	2116395000	2097025148	99.08	98.84	95.33
92	13351580	13351574	2002737000	1991870288	99.46	98.47	93.8
93	14336420	14334876	2150463000	2136381016	99.35	98.99	95.85
94	14585638	14582938	2187845700	2173781836	99.36	98.72	94.81
95	12159422	12159422	1823913300	1805771794	99.01	98.61	94.38
96	16465682	16465682	2469852300	2454821446	99.39	98.52	93.96
97	14087808	14085420	2113171200	2098755808	99.32	98.68	94.72
98	13893000	13893000	2083950000	2069636642	99.31	98.91	95.37
99	19053416	19048846	2858012400	2846176380	99.59	98.98	95.84
100	14492788	14492782	2173918200	2159570096	99.34	98.71	94.69
101	13346414	13346406	2001962100	1989404446	99.37	98.52	93.91
102	17865284	17865278	2679792600	2658415284	99.2	98.86	95.59
103	24699034	24699030	3704855100	3667178120	98.98	98.82	95.48
104	22288276	22288274	3343241400	3316609136	99.2	98.67	94.96
105	21376922	21376920	3206538300	3180989596	99.2	98.94	95.89
106	24215112	24215106	3632266800	3605253724	99.26	98.59	94.69
107	23634342	23634340	3545151300	3525871890	99.46	98.85	95.56
108	21629664	21629664	3244449600	3226851006	99.46	98.71	95.09
109	21156158	21156154	3173423700	3154460218	99.4	98.94	95.9
110	23653980	23653974	3548097000	3529351644	99.47	98.46	94.22
111	23524222	23524222	3528633300	3509939118	99.47	98.87	95.63
112	20353592	20353586	3053038800	3028846750	99.21	98.69	95.05
113	24573944	24573944	3686091600	3655117536	99.16	99.06	96.32
114	21372004	21372004	3205800600	3179895782	99.19	98.94	95.92
115	22208126	22208126	3331218900	3308966646	99.33	98.93	95.84
116	22964664	22964664	3444699600	3414557144	99.12	98.79	95.41
117	21378314	21378308	3206747100	3178072098	99.11	98.9	95.75
118	18623016	18623012	2793452400	2774940506	99.34	98.56	94.59
119	22148868	22148868	3322330200	3303942566	99.45	98.84	95.53
120	26637154	26637146	3995573100	3960389102	99.12	98.76	95.29
121	22748074	22748070	3412211100	3385773448	99.23	98.99	96.1
122	21819596	21819596	3272939400	3253930488	99.42	98.57	94.59
123	27260452	27260446	4089067800	4059674622	99.28	98.84	95.54
124	26051418	26051414	3907712700	3877724940	99.23	98.92	95.82
125	22526034	22526032	3378905100	3359009650	99.41	98.93	95.84
126	24464012	24464010	3669601800	3642157320	99.25	98.73	95.18
127	27626970	27626962	4144045500	4109459212	99.17	98.87	95.67
128	28288662	28288660	4243299300	4213928674	99.31	98.87	95.67
129	21572278	21572274	3235841700	3209727982	99.19	99	96.12
130	24386838	24386834	3658025700	3626390326	99.14	98.66	94.97
131	22723824	22723824	3408573600	3387173214	99.37	98.8	95.42
132	25608006	25608004	3841200900	3821116814	99.48	98.75	95.22
133	24854486	24854484	3728172900	3709450638	99.5	98.82	95.48
134	26744064	26744064	4011609600	3986505330	99.37	98.69	95.04
135	29973666	29973664	4496049900	4472969156	99.49	98.94	95.91
136	21738062	21738060	3260709300	3245581844	99.54	98.78	95.25
137	23705906	23705906	3555885900	3538950234	99.52	98.86	95.57
138	22084296	22084290	3312644400	3286206270	99.2	98.84	95.55
139	27440070	27440070	4116010500	4071324406	98.91	98.93	95.88
140	25863916	25863912	3879587400	3844105790	99.09	98.88	95.66
141	21457420	21457418	3218613000	3192912802	99.2	98.84	95.51
142	21721222	21721214	3258183300	3233827068	99.25	98.47	94.31
143	25201800	25201800	3780270000	3758268114	99.42	98.79	95.35
144	25222566	25222564	3783384900	3762286238	99.44	98.77	95.28
145	27061814	27061812	4059272100	4037904224	99.47	98.78	95.3
146	19199810	19199810	2879971500	2865243926	99.49	98.49	94.29
147	19954684	19954680	2993202600	2965076510	99.06	98.95	95.95
148	15709172	15709172	2356375800	2344320666	99.49	98.74	95.18
149	20293058	20293058	3043958700	3032326674	99.62	98.9	95.73
150	8380326	8377982	1257048900	1248403054	99.31	98.92	95.9
151	21916758	21916756	3287513700	3264594742	99.3	98.91	95.79
152	26256868	26256866	3938530200	3900300494	99.03	98.78	95.41
153	20975118	20975116	3146267700	3126676304	99.38	98.96	95.95
154	20587428	20587424	3088114200	3069946956	99.41	98.66	94.93
155	22011652	22011650	3301747800	3285988368	99.52	98.82	95.47
156	21414738	21414736	3212210700	3194485236	99.45	98.79	95.37
157	22436048	22436044	3365407200	3350486232	99.56	98.89	95.72
158	23982352	23982344	3597352800	3580823020	99.54	98.53	94.45
159	26792548	26792546	4018882200	3995137950	99.41	99.08	96.44
160	23547472	23547466	3532120800	3511926608	99.43	98.78	95.37
161	23072206	23072204	3460830900	3442193516	99.46	98.87	95.61
162	23081466	23081462	3462219900	3435760008	99.24	98.78	95.38
163	23665122	23665118	3549768300	3523971924	99.27	98.83	95.49
164	23829988	23829984	3574498200	3541812944	99.09	98.87	95.69
165	24137710	24137708	3620656500	3596782190	99.34	98.85	95.57
166	22173760	22173758	3326064000	3307888624	99.45	98.67	94.99
167	25714444	25714440	3857166600	3836514192	99.46	98.82	95.49
168	19604754	19604748	2940713100	2925123504	99.47	98.76	95.28
169	20534360	20534356	3080154000	3064973864	99.51	98.78	95.32
170	21859504	21859500	3278925600	3261657798	99.47	98.57	94.61
171	24911842	24911840	3736776300	3720385784	99.56	98.89	95.7
172	21828666	21828662	3274299900	3257055994	99.47	98.67	94.94
173	19325444	19325438	2898816600	2885288932	99.53	98.96	96.03
174	19829120	19829118	2974368000	2951513820	99.23	98.84	95.56
175	25021534	25021528	3753230100	3728999600	99.35	98.82	95.45
176	19721652	19721650	2958247800	2932387552	99.13	98.77	95.33
177	20828422	20828416	3124263300	3101562682	99.27	98.89	95.68
178	21385998	21385992	3207899700	3184283780	99.26	98.64	94.89
179	17616338	17616336	2642450700	2628168734	99.46	98.82	95.49
180	23012784	23012780	3451917600	3428568208	99.32	98.77	95.34
181	25518870	25518866	3827830500	3808178640	99.49	98.97	96.04
182	26002836	26002830	3900425400	3879045106	99.45	98.8	95.41
183	26869056	26869054	4030358400	4015875666	99.64	98.96	95.98
184	21688332	21688330	3253249800	3234768206	99.43	98.69	95.03
185	21788618	21788616	3268292700	3241666538	99.19	98.88	95.68
186	25542590	25542584	3831388500	3802913704	99.26	99.02	96.21
187	27090382	27090378	4063557300	4034748404	99.29	98.82	95.49
188	28528890	28528888	4279333500	4241050944	99.11	98.92	95.88
189	27991798	27991792	4198769700	4172899916	99.38	98.92	95.78
190	24543624	24543618	3681543600	3653704104	99.24	98.84	95.57
191	23261108	23261108	3489166200	3471279732	99.49	98.95	95.93
192	26769878	26769878	4015481700	3996580528	99.53	98.76	95.22
193	62022674	62022666	9303401100	9206069888	98.95	99.39	97.79
194	55004870	55004868	8250730500	8172654368	99.05	99.35	97.63
195	57034798	57034796	8555219700	8441644364	98.67	99.25	97.21
196	57515628	57515628	8627344200	8548251366	99.08	99.42	97.87
197	68505452	68505450	10275817800	10154326576	98.82	99.32	97.55
198	60533218	60533214	9079982700	8986057858	98.97	99.38	97.75
199	76206232	76206230	11430934800	11255546656	98.47	99.38	97.78
200	61914356	61914350	9287153400	9168916728	98.73	99.36	97.65
